# Supplementary material for: Antibiofilm and Antimicrobial-Enhancing Activity of Chelidonium majus and Corydalis cheilanthifolia Extracts against Multidrug-Resistant Helicobacter pylori
Source: Pathogens. 2021 Aug 16;10(8):1033. doi: 10.3390/pathogens10081033 (PMC8400265; doi:10.3390/pathogens10081033)
Supplement: Supplementary file 1 [file pathogens-10-01033-s001.zip]

Archive with 1 entries (1 files):
- pathogens-1334567-SI.pdf
